# Supplementary material for: Cranial biomechanics underpins high sauropod diversity in resource-poor environments
Source: Proc Biol Sci. 2014 Nov 22;281(1795):20142114. doi: 10.1098/rspb.2014.2114 (PMC4213629; doi:10.1098/rspb.2014.2114)
Supplement: S1 [file rspb20142114supp2.xls]

## Sheet: Taxon measures
Taxon	Specimen(s)	Source	C1	C2	C3	C4	C5	C6	C7	C8	C9	C10	C11	C12	C13	C14	C15	C16	C17	C18	C19	C20
Tazoudasaurus naimi	CPSGM To1 (holotype - To 275, To 20)	Allain et al. (2004); Allain & Aquesbi (2008); Peyer & Allain (2010)	345	0.221	0.46	0.017	0.465	1019	432	0.141	0.272	0.0536	?	155.33	?	54	89.77	1.61	1	1	0	0
Shunosaurus lii	ZDM 65430	Zheng, 1996; Chatterjee & Zheng, 2002	414.5	0.242	0.518	-0.0222	0.523	1012	176.3	0.153	0.325	0.0886	0.139	152.96	0.762	60.69	90	2.31	1	1	0	0
Patagosaurus farasi	MACN-CH 993; MPEF-Pv 1670	Bonaparte (1986); Rauhut (2003)	?	?	?	?	?	?	?	?	?	?	?	?	?	37.22	90	1.47	1	1	0	0
Omeisaurus maoianus	ZNM N8510	Tang et al. (2001)	368.2	0.235	0.504	0.0951	0.497	1137	331.3	0.168	0.242	0.0632	?	160.78	0.7	?	77	2.38	1	1	0	0
Omeisaurus tianfuensis	ZDM T5702, ZDM T5703 & ZDM T5705	He et al. (1988)	522.6	0.202	0.393	0.0427	0.473	2173.1	810.2	0.248	0.212	0.0657	0.106	162.23	0.714	48.86	90	2.23	1	1	0	0
Mamenchisaurus youngi	ZDM0083	Ouyang & He (2002)	417.5	0.27	0.573	0.166	0.53	1469	497.7	0.286	0.236	0.0851	0.323	147.7	1	57.04	79.2	2.21	1	1	0	0
Mamenchisaurus jingyanensis	CV00734	Zhang et al. (1998)	488	0.251	0.476	0.0685	0.458	1034	663.4	0.21	0.288	0.0684	?	160.76	0.818	?	67.5	2.43	1	1	0	0
"Mamenchisaurus" sinocanadorum	IVPP V10603	Russel & Zheng (1993)	486.9	0.247	0.459	0.189	0.471	1954	878.4	0.211	0.246	?	?	?	?	?	65	2.2	1	1	0	0
Turiasaurus riodevensis	CPT-1211-1229	Royo-Torres et al. (2006); Royo-Torres & Upchurch (2012)	590.8	0.222	0.469	0.0334	0.525	3578	1206.4	0.125	0.232	0.0769	0.279	157.55	1	54.64	90	1.25	1	1	0	0
Jobaria tiguidensis	MNN TIG 3-5	Sereno et al. (1999)	603.5	?	?	?	?	?	?	?	?	0.0578	0.243	154.06	?	47.22	90	1.36	1	1	0	0
Atlasaurus imelakei	MTM	Monbaron et al. (1999)	?	?	?	?	?	?	?	?	?	?	0.25	?	?	?	75.96	2.51	1	1	0	0
Demandasaurus darwinii	MDS-RVII 275, 332, 340, 436, 437, 338, 440, 441	Fernandez-Baldor et al. (2011)	?	?	?	?	?	?	?	?	?	?	?	?	?	4.54	74.48	4.4	?	0	?	0
Nigersaurus taqueti	MMN GDF512	Sereno et al. (2007)	184	0.181	0.181	0.052	0.0188	1430	196.8	0.153	0.166	0	0	151.48	?	3.5	80.52	4.96	1	0	1	1
Dicraeosaurus hansemanni	MB.R.2339	Janensch (1935-1936)	327	?	?	0.00658	0.24	?	?	?	?	0.0179	0.051	118.18	?	24.4	79	4.52	?	0	?	0
Suuwassea emiliae	ANS 21122	Harris & Dodson (2004); Harris (2006); Whitlock & Harris (2010)	?	?	?	?	?	?	?	?	?	?	0.0479	?	?	25	45.55	?	?	0	?	0
Kaatedocus siberi	SMA 0004	Tschopp & Mateus (2012)	196	0.21	0.245	0	0.146	141.1	42.13	0.185	?	0.0375	0.141	123.24	0.338	13.06	?	?	0	0	0	0
Diplodocus carnegii	CMNH 11131	Holland (1924); Avizo model; pers. obs.	367.69	0.231	0.257	0.0618	0.0865	1193	371.7	0.14	0.143	0.0563	0.143	126.3	0.318	7.4	69.2	5.16	0	0	0	0
Diplodocus longus	AMNH 696, UNSM 2672	Holland (1906); pers. obs.	431.4	0.23	0.276	0.0456	0.167	1117	327.2	0.189	0.19	0.0524	0.148	136.99	0.362	8.23	58.3	5.16	0	0	0	0
Apatosaurus louisae	CMNH11162	Berman & McIntosh (1978); pers. obs.	470	?	?	?	0.214	?	?	?	?	0.0386	0.17	118.27	?	6.3	45.55	4.56	0	0	0	0
Camarasaurus grandis	AMNHH FR 467, YPM 1905	Osborn (1906); Osborn & Mook (1921); Madsen et al. (1995); pers. obs.	411.3	0.308	0.52	0.157	0.372	2430	870	0.257	0.236	0.0687	0.232	161.18	0.814	40	82	1.92	1	1	0	0
Camarasaurus lentus	CMNH11338, DINO28	Gilmore (1925); Madsen et al. (1995); Zheng (1996); Avizo model; pers. obs.	418.25	0.305	0.55	0.129	0.446	2050	830.4	0.256	0.237	0.0692	0.175	153.6	0.753	45.31	84.2	1.92	1	1	0	0
Europasaurus holgeri	DFMMh	Sander et al. (2006); Marpmann et al. (2014); pers. obs.	270.6	0.266	0.477	0.147	0.44	640.7	189.7	0.156	0.241	0.105	0.315	147.37	0.6	37.12	90	2.44	1	0	1	0
Giraffatitan brancai	MB.R. t1 66, MB.R. t1 116	Janesch (1935-1936); pers. obs.	481.47	0.278	0.511	0.194	0.442	5032	1106	0.167	0.233	0.0532	0.333	133.25	1	33.06	100	2.33	1	0	1	0
Abydosaurus mcintoshi	DINO 16488, 17848, 17849, 39727	Chure et al. (2010)	400	0.277	0.471	0.151	0.431	1988	498.6	0.16	0.233	0.0485	?	138.05	?	39.78	90	2.79	1	0	1	0
Brachiosaurus sp.	UNSM 8309	Carpenter & Tidwell (1998)	611.59	0.306	0.493	0.284	0.417	7188	1674	0.131	0.237	0.0575	?	147.99	?	35	89.17	2.33	1	0	1	0
Euhelopus zdanskyi	PMU R 233a	Mateer & McIntosh (1985); Poroprat & Kear, 2013	313.43	0.278	0.494	0.129	0.433	1513	356.5	0.165	0.281	0.0733	?	156.44	0.75	43.21	66.1	2.5	1	1	0	0
Malawisaurus dixeyi	MAL-6, 8, 9, 44, 106, 174, 176, 193-3, 197-33, 202-1, 202-2, 202-3, 203, 215, 253, 270, 284	Jacobs et al. (1993); Gomani (2005)	?	?	?	?	?	?	?	?	?	?	?	151.9	?	?	90	3.39	1	0	1	0
Karongasaurus gittlemani	Mal-7, 11, 36, 175	Gomani (2005)	?	?	?	?	?	?	?	?	?	?	?	?	?	?	90	4.06	1	0	1	0
Ampelosaurus atacis	MDE-C3-761, 396 & 52	Le Leouff (2005)	?	?	?	?	?	?	?	?	?	?	0.0806	?	?	?	?	2.71	1	0	1	0
Antarctosaurus wichmannianus	MPCA 460	Huene (1929); Salgado & Calvo (1997); Gallina & Apesteguia (2011)	?	?	?	?	0.137	?	?	?	?	?	?	144.08	?	4.9	90	4.94	1	0	1	0
Bonitasaura salgadoi	MACN 6904	Gallina & Apesteguia (2011)	?	?	?	?	0.164	?	?	?	?	?	0.169	147.71	?	4.94	90	5.3	1	0	1	0
Quaesitosaurus orientalis	PIN 3906/2	Kursanov & Banikov (1983); Salgado & Calvo (1997); Wilson (2005)	428.5	0.25	0.31	0.085	0.227	2242	629.8	0.167	?	0.0273	0.2	132.56	?	19.93	?	?	?	0	1	0
Nemegtosaurus mongoliensis	Z.PAL MgD-1/9	Wilson (2005); pers. obs.	438.7	0.249	0.325	0.114	0.231	3374	1140	0.161	0.187	0.0301	0.197	146.42	?	22.32	78	4.36	1	0	1	0
Rapetosaurus krausei	UA 8698; FNMH PR 2184-2192, 2194, 2196, 2197	Curry Rogers & Forster (2001, 2004)	262	0.225	0.388	0.0997	0.416	1843	427.8	0.119	0.255	0.046	0.197	137.9	?	22.77	90	4.07	1	0	1	0
Tapuiasaurus macedoi	MZSP-PV 807	Zaher et al. (2011)	310	0.213	0.297	0.121	0.264	1169	367.9	0.138	0.21	?	?	144.39	0.634	?	90	4.58	1	0	1	0

## Sheet: Taxon ages
Taxon	Earliest occurrence estimate (stage)	Lastest occurrence estimate (stage)	Earliest occurrence (dates from Gradstein et al., 2012)	Latest occurrence (dates from Gradstein et al., 2012)	Reference
Tazoudasaurus naimi	Toarcian	Toarcian	182.7	174.1	Allain et al. (2004); Mannion et al. (2011)
Shunosaurus lii	Bathonian	Callovian	168.3	163.5	Upchurch et al. (2004) Mannion et al. (2011)
Patagosaurus farasi	Callovian	Callovian	165.1	163.5	Bonaparte (1979); Upchurch et al. (2004); Mannion et al. (2011)
Omeisaurus maoianus	Bathonian	Callovian	168.3	163.5	Mannion et al. (2011)
Omeisaurus tianfuensis	Bathonian	Callovian	168.3	163.5	Upchurch et al. (2004) Mannion et al. (2011)
Mamenchisaurus youngi	Oxfordian	Tithonian	163.5	145	Upchurch et al. (2004); Mannion et al. (2011)
Mamenchisaurus jingyanensis	Oxfordian	Tithonian	163.5	157.3	Upchurch et al. (2004); Mannion et al. (2011)
"Mamenchisaurus" sinocanadorum	Bathonian	Oxfordian	168.3	145	Russell & Zheng (1993); Upchurch et al. (2004)
Turiasaurus riodevensis	Tithonian	Tithonian	152.1	139.4	Royo-Torres & Upchurch (2012)
Jobaria tiguidensis	Berriasian	Hauterivian	145	130.8	Mannion et al. (2011)
Atlasaurus imelakei	Bathonian	Callovian	168.3	163.5	Monbaron et al. (1999); Mannion et al. (2011)
Demandasaurus darwinii	Late Barremian	Early Aptian	130.8	93.9	Fernandez-Baldor et al. (2011)
Nigersaurus taqueti	Aptian	Cenomanian	126.3	113	Mannion et al. (2004)
Dicraeosaurus hansemanni	Kimmeridgian	Kimmeridgian	157.3	152.1	Mannion et al. (2011)
Suuwassea emiliae	Late Kimmeridgian	Tithonian	157.3	145	Mannion et al. (2011)
Kaatedocus siberi	Late Kimmeridgian	Early Tithonian	157.3	145	Tschopp & Mateus (2012)
Diplodocus carnegii	Kimmeridgian	Tithonian	157.3	145	Upchurch et al. (2004); Mannion et al. (2011)
Diplodocus longus	Kimmeridgian	Tithonian	157.3	145	Upchurch et al. (2004); Mannion et al. (2011)
Apatosaurus louisae	Kimmeridgian	Tithonian	157.3	145	Upchurch et al. (2004); Mannion et al. (2011)
Camarasaurus lentus	Kimmeridgian	Tithonian	157.3	145	Upchurch et al. (2004); Mannion et al. (2011)
Camarasaurus grandis	Kimmeridgian	Tithonian	157.3	145	Upchurch et al. (2004); Mannion et al. (2011)
Europasaurus holgeri	Middle Kimmeridgian	Middle Kimmeridgian	157.3	152.1	Sander et al. (2006); Mannion et al. (2011)
Giraffatitan brancai	Kimmeridgian	Kimmeridgian	157.3	145	Upchurch et al. (2004); Mannion et al. (2011)
Abydosaurus mcintoshi	Middle Albian	Cenomanian	113	93.9	Chure et al. (2010)
Brachiosaurus sp.	Kimmeridgian	Tithonian	157.3	145	Upchurch et al. (2004); Mannion et al. (2011)
Euhelopus zdanskyi	Barremian	Aptian	130.8	113	Wilson & Upchurch (2009)
Ampelosaurus atacis	Late Campanian	Early Maastrichtian	83.6	113	Le Leouff (1995, 2005); Mannion et al. (2011)
Malawisaurus dixeyi	Aptian	Aptian	126.3	113	Pentel'kov & Voronsky (1970); Eby et al. (1995); Gomani (2005)
Karongasaurus gittlemani	Aptian	Aptian	126.3	66	Pentel'kov & Voronsky (1970); Eby et al. (1995); Gomani (2005)
Antarctosaurus wichmannianus	Campanian	Maastrichtian	83.6	83.6	Mannion et al. (2011)
Bonitasaura salgadoi	Santonian	Santonian	86.3	66	Apesteguia et al. (2004); Mannion et al. (2011)
Quaesitosaurus orientalis	Middle Campanian	Middle Campanian	83.6	72.1	Mannion et al. (2011)
Nemegtosaurus mongoliensis	Early Maastrichtian	Early Maastrichtian	72.1	66	Mannion et al. (2011)
Rapetosaurus krausei	Maastrichitan	Maastrichtian	72.1	66	Rogers et al. (2000) Curry Rogers & Forster (2004); Curry Rogers (2009)
Tapuiasaurus macedoi	Aptian	Aptian	126.3	113	Zaher et al. (2012)

## Sheet: References
Specimen and date references
Allain, R. & Aquesbi, N. 2008 Anatomy and phylogenetic relationships of Tazoudasaurus naimi (Dinosauria, Sauropoda) from the late Early Jurassic of Morocco. Geodiversitas 30, 345-424.
Allain, R., Aquesbi, N., Dejax, J., Meyer, C., Monbaron, M., Montenat, C., Richir, P., Rochdy, M., Russell, D. & Taquet, P. 2004 A basal sauropod dinosaur from the Early Jurassic of Morocco. Comptes Rendus Palevol 3, 199-208.
Berman, D. S. & McIntosh, J. S. 1978 Skull and relationships of the Upper Jurassic sauropod Apatosaurus (Reptilia, Saurischia). Bulletin of the Carnegie Museum of Natural History 8, 1-35.
Bonaparte, J. F. 1986 Les dinosaures (Carnosaures, Allosaurides, Sauropodes, Cetosaurides) du Jurassique Moyen de Cerro Condor (Chubut, Argentina). Annales de Paleontologie (Vert.-Invert.) 72, 325-386.
Salgado, L. & Calvo, J. O. 1997 Evolution of titanosaurid sauropods: II. The cranial evidence. Ameghiniana 34, 33-48.
Carpenter, K. & Tidwell, V. 1999 Preliminary description of a Brachiosaurus skull from Felch Quarry 1, Garden Park, Colorado. Modern Geology 23, 69-88.
Chatterjee, S. & Zheng, Z. 2005 Neuroanatomy and dentition of Camarasaurus lentus. In Thunder Lizards: The Sauropodomorph Dinosaurs (eds. Carpenter, K. & Tidwell, V.), pp. 199-211. Bloomington: University of Indiana Press.
Chure, D., Britt, B. B., Whitlock, J. A. & Wilson, J. A. 2010 First complete sauropod dinosaur skull from the Cretaceous of the Americas and the evolution of sauropod dentition. Naturwissenschaften 97, 379-391.
Curry Rogers, K. 2009 The postcranial osteology of Rapetosaurus krausei (Sauropoda: Titanosauria) from the Late Cretaceous of Madagascar. Journal of Vertebrate Paleontology 29, 1046-1086.
Curry Rogers K., Forster, C. A. 2001 The last of the dinosaur titans: a new sauropod from Madagascar. Nature 412, 530-534.
Curry Rogers, K., Forster, C. A. 2004 The skull of Rapetosaurus krausei (Sauropoda: Titanosauria) from the Late Cretaceous of Madagascar. Journal of Vertebrate Paleontology 24, 121-144.
Eby, G. N., Roden-Tice, M., Krueger, H. L., Ewing, W., Faxon, E. H. & Wooley, A. R. 1995 Geochronology and cooling history of the northern part of the Chilwa Alkaline Province, Malawi. Journal of African Earth Sciences 20, 275-288.
Fernandez-Baldor, F.-T., Canudo, J. I., Huerta, P., Montero, D., Suberbiola, X. P. & Salgado, L. 2011 Demandasaurus darwini, a new rebbachisaurid sauropod from the Early Cretaceous of the Iberian Peninsula. Acta Palaeontologica Polonica 56, 535-552	.
Gallina, P. A. & Apesteguia, S. 2011 Cranial anatomy and phylogenetic position of the titanosaurian sauropod Bonitasaura salgadoi. Acta Paleontologica Polonica 56, 45-60.
Gilmore, C. W. 1925 A nearly complete articulated skeleton of Camarasaurus, a saurischian dinosaur from the Dinosaur National Monument, Utah. Memoirs of the Carnegie Museum 10, 347-384.
Gomani, E. M. 2005 Sauropod dinosaurs from the early cretaceous of Malawi, Africa. Palaeontologia Electronica 8, 27A.
Gradstein, F.M., Ogg, J.G., Schmitz, M.D. & Ogg, G.M. (2012). The Geologic Timescale 2012. Elsevier, Amsterdam.
Harris, J. D. 2006 Cranial osteology of Suuwassea emilieae (Sauropoda : Diplodocoidea : Flagellicaudata) from the Upper Jurassic Morrison Formation of Montana, USA. Journal of Vertebrate Paleontology 26, 88-102.
Harris, J. D. & Dodson, P. 2004 A new diplodocoid sauropod dinosaur from the Upper Jurassic Morrison Formation of Montana, USA. Acta Palaeontologica Polonica 49, 197-210.
He X.-L., Li, K. & Cai, K.-J. 1988 The Middle Jurassic Dinosaur fauna from Dashanpu, Zigong, Sichuan: Sauropod Dinosaurs. Vol. 4, Omeisaurus tianfuensis. Chengdu: Sichuan Publishing House of Science and Technology, 143pp.
Holland, W. J. 1906 The osteology of Diplodocus Marsh. Memoirs of the Carnegie Museum 2, 225-278.
Holland, W. J. 1924 The skull of Diplodocus. Memoirs of the Carnegie Museum 9, 379-403.
Huene, F. 1929 Los saurisquios y ornitisquios del Cretaceo Argentino. Anales del Museo de La Plata 3, 1-194.
Jacobs, L. L., Winkler, D. A., Downs, W. R. & Gomani, E. M. 1993 New material of an Early Cretaceous titanosaurid sauropod dinosaur from Malawi. Palaeontology 36, 523-534.
Janensch, W. 1935 Die Schadel der Sauropoden Brachiosaurus, Barosaurus, und Dicraeosaurus aus den Tendaguru-Schichten-Deutsch-Ostafrikas. Palaeontographica (Suppl 7) 2, 147-298.
Kursanov, S. M. & Bannikovn, A. F. 1983 A new sauropod from the Upper Cretaceous of Mongolia. Palaeontologiche Zhurmal 2, 91-97.
Le Loeuff, J. 2005 Osteology of Ampelosaurus atacis. In Thunder-Lizards: The sauropodomorph dinosaurs (eds. Tidwell, V. & Carpenter, K.), pp. 115-140. Bloomington: Indiana University Press.
Madsen, J. H. Jr., McIntosh, J. S. & Berman, D. S. 1995 Skull and atlas-axis complex of the Upper Jurassic sauropod Camarasaurus (Reptilia: Saurischia). Bulletin of Carnegie Museum of Natural History 31, 1-115.
Marpmann, J. S., Carballido, J. L., Sander, P. M. & Knötschke, N. 2014. Cranial anatomy of the Late Jurassic dwarf sauropod Europasaurus holgeri (Dinosauria, Camarasauromoprha): ontogenetic changes and size dimorphism. Journal of Systematic Paleontology DOI:10.1080/14772019.2013.875074
Mateer, N. J. & McIntosh, J. S. 1985 A new reconstruction of the skull of Euhelopus zdanski (Sauropoda). Bulletin of of the Geological Institute of the University of Uppsala. 11, 125-132
Monbaron, M., Russell, D. A. & Taquet, P. 1999 Atlasaurus imelakei n.g., n.sp., a brachiosaurid-like sauropod from the Middle Jurassic of Morocco. Comptes Rendus de l'Academie des Sciences, Paris, Sciences de la terre et des planetes 329, 519-526.
Osborn, H. F. 1906 The skeleton of Brontosaurus and skull of Morosaurus. Nature 73, 282-284.
Osborn, H. F. & Mook, C. C. 1921 Camarasaurus, Amphicoelias, and other sauropods of Cope. Memoirs of the American Museum of Natural History, New Series 3, 249-386.
Ouyang H. & He, Y. 2002 The First Mamenchisaurian Skeleton with Complete Skull: Mamenchisaurus youngi, 111pp. Chengdu: Sichuan Science and Technology Press.
Pentel'kov V. G. & Voronovsky, S. N. 1979 Radiometric age of the Mbalizi carbonatite, Tanzania, and correlation with other carbonatites of the Rukwa-Malawi Rift zone. Doklay Akademiia Nauk SSSR 235, 92-94.
Peyer, K. & Allain, R. 2010 A reconstruction of Tazoudasaurus naimi (Dinosauria, Sauropoda) from the late Early Jurassic of Morocco. Historical Biology, 22, 134-141.
Poropat, S. F. & Kear, B. P. 2013 Photographic atlas and three-dimensional reconstruction of the holotype skull of Euhelopus zdanskyi with description of additional cranial elements. PLoS One 8, e79932.
Rauhut, O. W. M. 2003 A dentary of Patagosaurus (Sauropoda) from the Middle Jurassic of Patagonia. Ameghiniana 40, 425-432.
Rogers, R. R., Hartman, J. H. & Krause, D. W. 2000 Stratigraphic analysis of Upper Cretaceous rocks in the Mahajanga Basin, Northwestern Madagascar: Implications for ancient and modern faunas. The Journal of Geology 108, 275-301.
Royo-Torres, R. & Upchurch, P. 2012 The cranial anatomy of the sauropod Turiasaurus riodevensis and implications for its phylogenetic relationships. Journal of Systematic Paleontology 10, 553-583.
Royo-Torres, R., Cobos, A. & Alcala, L. 2006 A giant European dinosaur and a new sauropod clade Science 314, 1925-1927.
Russell, D. A. & Zheng, Z. 1993 A large mamenchisaurid from the Junggar Basin, Xinjiang, People's Republic of China. Canadian Journal of Earth Sciences 30, 2082-2095.
Sereno, P. C., Beck, A. L., Dutheil, D. B., Larsson, H. C. E., Lyon, G. H., Moussa, B., Sadleir, R. W., Sidor, C. A., Varricchio, D. J., Wilson, G. P. & Wilson, J. A. 1999 Cretaceous sauropods from the Sahara and the uneven rate of skeletal evolution among dinosaurs Science 286, 1342-1347.
Sander, P. M., Mateus, O., Laven, T. & Knotschke, N. 2006 Bone histology indicates insular dwarfism in a new Late Jurassic sauropod dinosaur Nature 441, 739-741
Sereno, P. C., Wilson, J. A., Witmer, L. M., Whitlock, J. A., Maga, A., Ide, O., Rowe, T. A. 2007 Structural extremes in a Cretaceous dinosaur. PLoS One 2, e1230.
Tang, F., Jing, X., Kang, X. & Zhang, G. 2001 Omeisaurus maoianus: A Complete Sauropoda from Jingyan, Sichuan. 128pp. Beijing: China Ocean Press. [In Chinese with English summary]	.
Tschopp, E. & Mateus, O. 2013 The skull and neck of a new flagellicaudatan sauropod from the Morrison Formation and its implication for the evolution and ontogeny of diplodocid dinosaurs. Journal of Systematic Palaeontology 11, 853-888.
Upchurch, P., Barrett, P. M. & Dodson, P. 2004 Sauropoda. In The Dinosauria (eds. Weishampel, D. B., Dodson, P. & Osmólska, H.), pp. 259-322. Berkerly: University of California Press.
Whitlock, J. A. & Harris, J. D. 2010 The dentary of Suuwassea emiliae (Sauropoda: Diplodocoidea). Journal of Vertebrate Paleontology 30, 1637-1641.
Wilson, J. A. 2005 Redescription of the Mongolian sauropod Nemegtosaurus mongoliensis Nowinski (Dinosauria : Saurischia) and comments on Late Cretaceous sauropod diversity. Journal of Systematic Palaeontology 3, 283-318.
Zaher, H., Pol, D., Carvalho, A. B., Nascimento, P. M., Riccomini, C., Larson, P., Juarez-Valieri, R., Pires-Domingues, R., da Silva, N. J. Jr. & Campos, D. A. 2011 A complete skull of an Early Cretaceous sauropod and the evolution of advanced titanosaurians. PLoS One 6, e16663.
Zhang, Y., Li, K. & Zeng, Q. 1998 A new species of sauropod from the Late Jurassic of the Sichuan Basin (Mamenchisaurus jingyanensis sp. nov.). Journal of the Chengdu University of Technology 25,61-68
Zheng, Z. 1996 Cranial antomy of Shunosaurus and Camarasaurus (Dinosauria: Sauropoda) and the phylogeny of the Sauropoda. PhD dissertation, Texas Tech University, Lubbock, TX.
